# Supplementary material for: Influence of the Deposition Parameters on the Properties of TiO2 Thin Films on Spherical Substrates
Source: Materials (Basel). 2023 Jul 8;16(14):4899. doi: 10.3390/ma16144899 (PMC10381302; doi:10.3390/ma16144899)
Supplement: Supplementary file 1 [file materials-16-04899-s001.zip]

Archive with 1 entries (1 files):
- materials-2453765-supplementary.pdf
